# Supplementary material for: A novel variant in FOXC1 associated with atypical Axenfeld-Rieger syndrome
Source: BMC Med Genomics. 2021 Nov 22;14:277. doi: 10.1186/s12920-021-01130-7 (PMC8609746; doi:10.1186/s12920-021-01130-7)
Supplement: Supplementary file 1 — Additional file 1. Summary of clinical features and molecular results in patients with FOXC1 pathogenic variants reported in HGMD and this study. [file 12920_2021_1130_MOESM1_ESM.xlsx]

## Sheet: ARS
Supplementary Table 1. Summary of clinical features and molecular results in patients with FOXC1 pathogenic variants reported in HGMD and this study.
Family#	Gene symbol	Number of patients	OMIM	Variants	Inheritance	De novo/familial	Main Phenotypes							References
Case#							Ocular defects(Anterior segment dysgenesis/ displaced Schwalbe’s line/ iris hypoplasia/corectopia/glaucoma)	Cardiac defects	Hearing loss(Sensorineural/Conductive/mixed)	Genitourinary anomalies(hypospadias/ periumbilical skin redundancy)	dental anomalies including Oligodontia and microdontia including oligodontia and microdontia	Dysmorphic midface（maxillary hypoplasia/hypertelorism）	Other clinical phenotypes
1	FOXC1	1	601090	c.4C>T (p.Gln2*)	AD	de novo	Y	N	N	N	N	N		Komatireddy et al., 2003
2	FOXC1	1	601090	c.12delC (p.Arg4fs)	AR	familial	Y	N	N	N	N	N		Chakrabarti et al., 2009
3	FOXC1	9	601090	c.67C>T (p.Gln23*)	AD	familial	9/9	1/9	1/9	2/9	4/9	5/9		Mirzayans et al., 2001
4	FOXC1	1	601090	c.75C>G(p.Tyr25*)	AD	N/A	Y	N/A	N/A	N/A	N/A	N/A		Patel et al.,2019
5	FOXC1	2	601090	c.92_100del9 (p.Ala31_33del )	AD	familial	2/2	N/A	N/A	N/A	N/A	N/A		Kaur et al., 2009
6	FOXC1	1	601090	c.99_108del10 (p.Gly33fs*41)	AD	de novo	Y	N/A	N/A	N/A	N/A	N/A		Nishimura et al., 2001
7	FOXC1	2	601090	c.100_109del10 (p.Gly34fs*8 )	AD	familial	2/2	N/A	N/A	N/A	N/A	N/A		Souzeau et al., 2017
8	FOXC1	2	601090	c.116_123del8 (p.Ala39fs*42)	AD	familial	2/2	N/A	N/A	N/A	N/A	N/A		Nishimura et al., 2001
9	FOXC1	2	601090	c.141C>G(p.Tyr47*)	AD	familial	2/2	N/A	N/A	N/A	N/A	N/A		Medina-Trillo et al., 2015
10	FOXC1	1	601090	c.143C>A (p.Ser48* )	AD	de novo	Y	N	N	N	N	Y		Weisschuh et al., 2006
11	FOXC1	1	601090	c.149_156delCTGCGCAC	AD	N/A	Y	N/A	N/A	N/A	N/A	N/A		Nishimura et al., 2001
12	FOXC1	3	601090	c.153_163del11 (p.Ala51fs*73)	AD	familial	3/3	N/A	N/A	N/A	N/A	N/A		Nishimura et al., 1998
13	FOXC1	1	601090	c.176G>T(p.Gly59Val)	AD	N/A	N	N	N	N	N	N	Bilateral renal hypodysplasia	Wu et al.,2020
14	FOXC1	1	601090	c.192C>G (p.Tyr64*)	AD	de novo	Y	N	N	Y	Y	Y		Carmona et al., 2017
15	FOXC1	2	601090	c.210delG(p.Gln70fs*73 )	AD	familial	2/2	1/2	Y	N/A	N/A	N/A		Swiderski RE et al.,1999
16	FOXC1	1	601090	c.213_218dupGCAGCC(p.Gln72_Pro73dup)	AD	N/A	N/A	N/A	N/A	Y	N/A	N/A		van der Ven,et al.,2018
17	FOXC1	8	601090	c.235C>A(p.Pro79Thr )	AD	familial	8/8	2/8	2/8	1/8	N	5/8		Suzuki T et al., 2001
18	FOXC1	1	601090	c.236C>G(p.Pro79Arg)	AD	de novo	Y	N	N	N	N	Y		Weisschuh et al., 2006
19	FOXC1	1	601090	c.236C>T(p.Pro79Leu)	AD	N/A	Y	N/A	N/A	N/A	N/A	N/A		Saleem et al., 2004
20	FOXC1	1	601090	c.236C>A(p.Pro79Gln)	N/A	N/A	Y	N	N/A	N/A	N/A	N/A		Du et al.,2016
21	FOXC1	2	601090	c.240_284del45	AD	familial	2/2	N	N	N	N	N		Khan et al.,2013
22	FOXC1	6	601090	c.245G>C (p.Ser82Thr )	AD	familial	6/6	Y	Y	N/A	N/A	N/A		Mears et al., 1998
23	FOXC1	2	601090	c.253G>C(p.Ala85Pro)	AD	familial	2/2	1/2	N/A	N/A	N/A	N/A		Fuse et al., 2007
24	FOXC1	1	601090	c.254dupC(p.Leu86Alafs*220)	AD	N/A	Y	N	N	N	N	N		Thanikachalam et al.,2020
25	FOXC1	1	601090	c.255_256delGCinsTT(p.Leu86Phe)	AD	familial	Y	N/A	N/A	N/A	N/A	N/A		Saleem et al., 2003
26	FOXC1	1	601090	c.261C>G(p.Ile87Met )	AD	de novo	Y	N/A	N/A	N/A	N/A	N/A		Mears et al., 1998
27	FOXC1	1	601090	c.263C>T(p.Thr88Ile)	AD	de novo	N/A	Y	N/A	N/A	N/A	N/A		Jin et al.,2017
28	FOXC1	1	601090	c.264dupC	AD	de novo	Y	N/A	N/A	N/A	N/A	N/A		Nishimura et al.,2001
29	FOXC1	1	601090	c.268G>A(p.Ala90Thr)	AD	N/A	Y	N/A	N/A	N/A	N/A	N/A		Souzeau et al., 2017
30	FOXC1	1	601090	c.269C>A(p.Ala90Asp)	AD	de novo	Y	Y	N	N	N	N/A		Siggs et al., 2019
31	FOXC1	2	601090	c.272T>G(p.Ile91Ser )	AD	familial	2/2	N/A	N/A	N/A	N/A	N/A		Kawase et al., 2001
32	FOXC1	10	601090	c.272T>C(p.Ile91Thr)	AD	familial	10/10	N	N	N	N	N		Mortemousque et al.,2004
33	FOXC1	1	601090	c.274C>T(Gln92*)	AD	de novo	Y	Y	N	Y	Y	Y		Hernández-Martínez et al.,2018
34	FOXC1	1	601090	c.286dupG(p.Asp96Glyfs*210)	AD	de novo	Y	N/A	N/A	N/A	N/A	N/A		D’Haene et al., 2011
35	FOXC1	1	601090	c.286insG (p.Asp96fs*305 )	AD	de novo	Y	N/A	N/A	N/A	N/A	N/A		Kawase et al., 2001
36	FOXC1	1	601090	c.302T>C(p.Leu101Pro)	AD	de novo	Y	N/A	N/A	N/A	N/A	N/A		Ansari et al.,2016
37	FOXC1	1	601090	c.316C>T(p.Gln106* )	AD	N/A	Y	N/A	N/A	N/A	N/A	N/A		D’Haene et al., 2011
38	FOXC1	4	601090	c.317delA (p.Gln106Argfs*75 )	AD	familial	4/4	N/A	N/A	N/A	N/A	4/4		Kim et al., 2013
39	FOXC1	1	601090	c.325A>G(p.Met109Val)	AD	familial	Y	N/A	Y	N/A	Y	Y		D’Haene et al., 2011
40	FOXC1	7	601090	c.335del(p.Phe112Serfs*69)	AD	familial	Y	N	Y	N/A	Y	N/A		D’Haene et al., 2011
41	FOXC1	5	601090	c.335T>C (p.Phe112Ser )	AD	familial	5/5	3/5	N/A	N/A	2/5	N/A		Honkanen et al.,2003
42	FOXC1	1	601090	c.343T>C(p.Tyr115His)	AD	N/A	Y	N/A	N/A	N/A	N/A	N/A		Liu et al.,2020
43	FOXC1	2	601090	c.344A>C(p.Tyr115Ser)	AD	familial	2/2	N/A	1/2(C)	N/A	N/A	N/A		Weisschuh et al.,2006
44	FOXC1	1	601090	c.349delG(p.Asp117Thrfs*64)	AD	N/A	Y	N/A	N/A	N/A	N/A	Y		Siggs et al., 2019
45	FOXC1	5	601090	c.358C>T (p.Gln120* )	AD	familial	5/5	1/5	N	4/5	N	4/5		Weisschuh et al., 2008
46	FOXC1	2	601090	c.363delC	AD	familial	2/2	N/A	N/A	N/A	N/A	N/A		Strungaru et al.,2007
47	FOXC1	1	601090	c.365_366insCT(p.Trp122Cysfs*60)	AD	N/A	Y	N/A	N/A	N/A	N/A	N/A		Patel et al.,2019
48	FOXC1	3	601090	c.367C>T (p.Gln123*)	AD	familial	3/3	N/A	N/A	N/A	N/A	N/A		Komatireddy et al., 2003
49	FOXC1	1	601090	c.368_370delAGAinsC(p.Gln123Profs*182)	AD	N/A	Y	N/A	N/A	N/A	N/A	N/A		Patel et al.,2019
50	FOXC1	3	601090	c.377T>G(p.Ile126Ser)	AD	familial	3/3	N/A	N/A	N/A	N/A	N/A		Medina-Trillo et al.,2015
51	FOXC1	2	601090	c.378C>G(p.Ile126Met )	AD	familial	2/2	N/A	N/A	N/A	N/A	N/A		Nishimura et al., 1998
52	FOXC1	3	601090	c.379C>T(p.Arg127Cys)	AD	familial	3/3	2/3	N/A	N/A	N/A	N/A		Khalil et al.,2017
53	FOXC1	2	601090	c.380G>A (p.Arg127His )	AD	de novo	2/2	N/A	N/A	N/A	N/A	Y		Kawase et al., 2001
54	FOXC1	3	601090	c.380G>T(p.Arg127Leu)	AD	familial	2/3	2/3	N/A	N/A	N/A	N/A		Du et al., 2016
55	FOXC1	1	601090	c.387C>A(p.Asn129Lys)	AD	de novo	Y	N/A	N/A	N/A	N/A	N/A		Patel et al.,2019
56	FOXC1	2	601090	c.388C>T(p.Leu130Phe )	AD	de novo	2/2	N	N	1/2	N	1/2		Ito et al., 2007
57	FOXC1	1	601090	c.392C>A(p.Ser131*)	AD	familial	Y	N/A	N/A	N/A	Y	N/A		D’Haene et al., 2011
58	FOXC1	1	601090	c.392C>G(p.Ser131Trp)	AD	N/A	Y	N/A	N/A	N/A	Y	N/A		D’Haene et al., 2011
59	FOXC1	2	601090	c.392C>T (p.Ser131Leu )	AD	familial	2/2	N/A	N/A	N/A	N/A	N/A		Nishimura et al., 1998
60	FOXC1	1	601090	c.404G>A (p.Cys135Tyr)	AD	de novo	Y	N/A	N/A	N/A	N/A	N/A		Chakrabarti et al., 2009
61	FOXC1	1	601090	c.409_411del(p.Val137del)	AD	N/A	Y	N/A	N/A	N/A	N/A	Y		Siggs et al., 2019
62	FOXC1	1	601090	c.412A>G(p.Lys138Glu)	AD	N/A	Y	N/A	N/A	N/A	N/A	N/A		D’Haene et al., 2011
63	FOXC1	2	601090	c.433_435delAAG(p.Lys145del)	AD	familial	Y	N/A	N/A	Y	N/A	N/A		Wu et al.,2020
64	FOXC1	5	601090	c.437_453del17(p.Pro146fs)	AD	familial	5/5	N/A	3/3	N/A	N/A	3/3		Fuse et al., 2007
65	FOXC1	1	601090	c.446G>A(p.Gly149Asp)	AD	de novo	Y	N/A	N	N	N	N		Weisschuh et al., 2006
66	FOXC1	3	601090	c.454T>C(p.Trp152Arg)	AD	familial	3/3	N/A	1/3	N/A	N/A	3/3		Michael et al., 2016
67	FOXC1	1	601090	c.454T>G(p.Trp152Gly)	AD	de novo	Y	N/A	N/A	N/A	N/A	N/A		Ito et al., 2009
68	FOXC1	2	601090	c.454T>A(p.Trp152Arg)	AD	familial	2/2	1/2	N/A	N/A	1/2	1/2		Hernández-Martínez et al.,2018
69	FOXC1	5	601090	c.456G>A(p.Trp152*)	AD	familial	5/5	N/A	N/A	N/A	Y	Y		Cella et al., 2006
70	FOXC1	4	601090	c.457A>C (p.Thr153Pro)	AD	familial	4/4	N/A	Y	N/A	N/A	Y		Siggs et al., 2019
71	FOXC1	2	601090	c.477C>G(p.Tyr159*)	AD	familial	2/2	N/A	2/2(S)	N/A	Y	N/A		H. Yamazakiet al., 2020
72	FOXC1	1	601090	c,478_482dupAACAT(p.Met161Ilefs*22)	AD	de novo	Y	N/A	Y(S)	N/A	N/A	N/A		Ma et al.,2020
73	FOXC1	2	601090	c.481A>G(p.Met161Val)	AD	familial	2/2	N	1/2(C)	1/2	N	N		Weisschuh et al., 2006
74	FOXC1	3	601090	c.482T>A(p.Met161Lys)	AD	familial	3/3	N/A	N/A	N/A	N/A	N/A		Komatireddy et al., 2003
75	FOXC1	1	601090	c.487G>T(p.Glu163* )	AD	de novo	Y	N/A	Y	N/A	N/A	N/A		Siggs et al., 2019
76	FOXC1	1	601090	c.494G>C(p.Gly165Arg)	AD	de novo	Y	N/A	N/A	N/A	Y	N/A		Murphy et al., 2004
77	FOXC1	1	601090	c.506G>C(p.Arg169Pro )	AD	de novo	Y	N/A	Y	N/A	N/A	Y		Murphy et al., 2004
78	FOXC1	5	601090	c.508C>T(p.Arg170Trp)	AD	familial	5/5	2/2	Y	N	N	N		Gripp et al., 2013
79	FOXC1	1	601090	c.516_518delGCG (p.Arg173del)	AD	de novo	Y	N/A	N/A	Y	Y	N/A		PRESENT STUDY
80	FOXC1	2	601090	c.516_518dupGCG(p.Arg173dup)	AD	familial	2/2	N/A	N/A	N/A	N/A	N/A		Ma et al.,2020
81	FOXC1	1	601090	c.518G>A(p.Arg173His)	AD	familial	Y	N/A	N/A	N/A	N/A	N/A		Ma et al.,2020
82	FOXC1	1	601090	c.553_555delGAG(p.185_185del)	AD	N/A	Y	N/A	N/A	N/A	N/A	N/A		Huang et al.,2015
83	FOXC1	1	601090	c.599_617del19 (p.Gln200fs*109 )	AD	de novo	Y	N/A	N/A	N/A	N/A	N/A		Souzeau et al., 2017
84	FOXC1	1	601090	c.605delC(p.Pro202Argfs*113)	AD	familial	Y	N/A	N/A	N/A	N/A	Y		D’Haene et al., 2011
85	FOXC1	4	601090	c.609delC(p.Ala204Argfs*111 )	AD	familial	4/4	N/A	N/A	N/A	N/A	1/4		Kelberman et al., 2011
86	FOXC1	2	601090	c.666_681del16 (p.Ile223Profs*87 )	AD	familial	1/2	1/2	N/A	N/A	N/A	N/A		Souzeau et al., 2017
87	FOXC1	1	601090	c.673G>T(p.Asp225Tyr)	AD	familial	Y	N/A	N/A	N/A	N/A	N/A		Liu et al.,2020
88	FOXC1	1	601090	c.692_696del5(p.Gly231Valfs*73 )	AD	familial	Y	N/A	N/A	N/A	N/A	N/A		D’Haene et al., 2011
89	FOXC1	1	601090	c.718_719delCT(p.Leu240Valfs*65)	AD	de novo	Y	N	N	N	N	N		Cella et al., 2006
90	FOXC1	3	601090	c.719delT(p.Leu240Argfs*75)	AD	familial	3/3	2/3	N/A	N/A	N/A	N/A		Hariri et al.,2018
91	FOXC1	2	601090	c.*734A>T(p.Gly447_Gly448insAspGly-c.*734A>T )	AD	familial	2/2	N/A	N/A	N/A	N/A	N/A		Medina-Trillo et al.,2015
92	FOXC1	2	601090	c.*734A>T(p.Ile126Ser-c.*734A>T）	AD	familial	2/2	N/A	N/A	N/A	N/A	N/A		Medina-Trillo et al.,2015
93	FOXC1	1	601090	c.738delG(p.Leu246fs*68 )	AD	de novo	Y	N	N	Y	N	Y		Weisschuh et al., 2006
94	FOXC1	1	601090	c.780dup(p.Asp261Argfs*45)	AD	familial	N/A	N/A	N/A	N/A	N/A	N/A		D’Haene et al., 2011
95	FOXC1	1	601090	c.816_817delinsG(p.Ser272Argfs*43 )	AD	de novo	N/A	N/A	N/A	N/A	N/A	N/A		D’Haene et al., 2011
96	FOXC1	1	601090	c.821delC (p.Pro274Argfs*41)	AD	N/A	Y	N/A	N/A	N/A	N/A	N/A		Seo et al.,2012
97	FOXC1	2	601090	c.889C>T (p.Pro297Ser )	AD	familial	2/2	N/A	N/A	N/A	N/A	N/A		Medina-Trillo et al., 2016
98	FOXC1	1	601090	c.914G>T(p.Ser305Ile)	AD	N/A	Y	N/A	N/A	N/A	N/A	N/A		Liu et al.,2020
99	FOXC1	1	601090	c.926_940del13(p.Ser309_Ile313del）	AD	N/A	N/A	N/A	N/A	Y	N/A	N/A		van der Ven et al.,2018
100	FOXC1	5	601090	c.925_949del25(p.Ser309Cysfs*84)	AD	familial	4/5	N	N	N	N	N		Souzeau et al., 2017
101	FOXC1	1	601090	c.962C>A(p.Pro321Gln)	N/A	N/A	Y	N/A	N/A	N/A	N/A	N/A		Patel et al.,2019
102	FOXC1	1	601090	c.980_981del(p.Glu327Alafs*200)	AD	N/A	N/A	N/A	N/A	N/A	N/A	N/A		D’Haene et al., 2011
103	FOXC1	1	601090	c.1009_1012dupGCCG(p.Ala338Glyfs*191)	AD	N/A	Y	N/A	N/A	N/A	N/A	N/A		Jackson et al.,2020
104	FOXC1	1	601090	c.1025C>T(p.Ala342Val)	AD	familial	N	N	N	Y	N	N		Wu et al.,2020
105	FOXC1	1	601090	c.1053_1056dupCGCC(p.Tyr353Argfs*176）	AD	N/A	Y	N/A	N/A	N/A	N/A	N/A		Patel et al.,2019
106	FOXC1	1	601090	c.1090C>T(p.Pro364Ser)	AD	N/A	Y	N	N	N	N	N		Wu et al.,2020
107	FOXC1	1	601090	c.1139G>T(p.Gly380Val)	AD	N/A	N	N	N	Y	N	N		Wu et al.,2020
108	FOXC1	1	601090	c.1141dupG(p.Ala381_Gly382fs)	N/A	familial	N/A	N/A	N/A	N/A	N/A	N/A	Cerebral small vessel disease	Tan et al.,2019
109	FOXC1	3	601090	c.1193_1196dup(p.Met400Serfs*129)	AD	familial	3/3	N	1/3	N	N	2/3		Reis et al., 2016
110	FOXC1	1	601090	c.1239G>C(p.Gln413His)	AD	de novo	Y	N/A	N/A	N/A	N/A	N/A		Patel et al.,2019
111	FOXC1	2	601090	c.1265C>A (p.Ser422*)	AD	familial	2/2	N	N	N	N	N		Souzeau et al., 2017
112	FOXC1	2	601090	c.1337_1342dupACGGCG(p.G447_G448insDG)	AD	familial	2/2	N/A	N/A	N/A	N/A	N/A		Medina-Trillo et al.,2015
113	FOXC1	1	601090	c.1360_1361insAGCG(p.Gly453fs)	N/A	N/A	Y	N/A	N/A	N/A	N/A	N/A		Liu et al.,2020
114	FOXC1	1	601090	c.1399C>T(p.Gln467*)	N/A	N/A	Y	N/A	N/A	N/A	N/A	N/A		Ma et al.,2020
115	FOXC1	1	601090	c.1433C>A(p.Ala478Glu)	N/A	N/A	Y	N/A	N/A	N/A	N/A	N/A		Liu et al.,2020
116	FOXC1	1	601090	c.1462_1473(p.Ala488_491delAAAA)	AD	familial	N/A	Y	N/A	N/A	N/A	N/A		To¨pf et al.,2014
117	FOXC1	2	601090	c.1491C>G (p.Tyr497*)	AD	familial	2/2	N	1/2	N	N	N		Souzeau et al., 2017
118	FOXC1	3	601090	c.1494delG(p.Gly499Alafs*20)	AD	familial	3/3	N/A	N/A	N/A	1/3	2/3		Wu et al.2019
119	FOXC1	1	601090	c.1511delT (p.Asn503fs*15)	AD	de novo	Y	N	N	N	N	N		Weisschuh et al., 2006
120	FOXC1	2	601090	c.1512delG(p.Phe504fs*518)	AD	familial	2/2	N/A	N/A	N/A	N/A	N/A		Nishimura et al., 2001
121	FOXC1	1	601090	c.1622G>A(p.Arg541His)	N/A	N/A	Y	N/A	N/A	N/A	N/A	N/A		Liu et al.,2020
122	FOXC1	1	601090	insertion entire gene(chr6:1,610,653-1,612,371)	AD	N/A	Y	N/A	N/A	N/A	N/A	N/A		Patel et al.,2019
123	FOXC1	1	601090	deletion incl entire gene & GMDS (chr6:1,390,204-2,679,449)p?c.902-?_1560+?del	AD		Y	Y	Y	N/A	N/A	N/A		Siggs et al., 2019
124	FOXC1	1	601090	deletion 6,610 kb incl. entire gene	AD	de novo	Y	Y	Y(S)	Y	N	Y		Tonoki et al.,2011
125	FOXC1	1	601090	insertion 529 kb incl. entire gene + FOXF2(chr6:1,210,306-1,739,407)	AD	N/A	Y	N/A	N/A	N/A	N/A	N/A		Chanda et al.,2008
126	FOXC1	1	601090	Translocation t(6;8)(p25;q24.1)	AD	familial	Y	Y	Y	N	N	Y		Gould et al.,2005
127	FOXC1	1	601090	(GGC)n in coding region	AD	N/A	N/A	N/A	N/A	Y	N/A	N/A		Nakano et al.,2003
128	FOXC1	1	601090	deletion ~12Mb incl entire gene, FOXQ, FOXF2 & others(6p24-pter)	AD	N/A	Y	Y	Y	N	N	Y		Gould et al.,2005
129	FOXC1	1	601090	deletion 1.4 Mb incl. entire gene + EXOC2 and 7 others	AD	de novo	Y	Y	N	N	N	Y		Ovaert et al.,2017
130	FOXC1	1	601090	insertion 25 bp nt.848-872	AD	N/A	Y	N	N	N	N	N		Chakrabarti et al.,2009
131	FOXC1	2	601090	insertion >882 kb incl. entire gene	AD	familial	2/2	N	N	N	N	N		Souzeau et al.,2017
132	FOXC1	1	601090	deletion 2.2-2.4Mb incl entire gene(6p25.2/3-pter)	AD	de novo	Y	N	Y(mixed)	N	N	Y		Kannu et al.,2006
133	FOXC1	1	601090	deletion 1.5Mb incl entire gene & 10 others	AD	familial	Y	N	N	N	N/A	Y		Reis et al.,2012	GRCh37/hg19 assembly was utilized.
134	FOXC1	1	601090	deletion 84 kb incl. entire gene（1,552,945–1,636,775）	AD	de novo	Y	N/A	N/A	N/A	N/A	N/A		D'haene et al.,2011
135	FOXC1	1	601090	deletion 3.4 Mb incl. entire gene + FOXQ1 and FOXF2（384,096_3,827,197）	AD	N/A	N/A	N/A	N/A	N/A	N/A	N/A	Cerebellar vermis absence	Song et al.,2020
136	FOXC1	1	601090	insertion 6p25 (partial)	AD	N/A	Y	N/A	N/A	N/A	N/A	N/A		Nishimura et al.,2001
137	FOXC1	5	601090	deletion 1216 kb incl. entire gene(chr6:1,423,294-2,639,758)	AD	familial	5/5	N/A	N/A	N/A	N/A	N/A		Chanda et al.,2008
138	FOXC1	1	601090	insertion 24.9 Mb incl. entire gene + FOXQ1 and FOXF2（156,974_25,066,393）	AD	N/A	N/A	N/A	N/A	N/A	N/A	N/A	Lateral ventriculomegaly	Song et al.,2020
139	FOXC1	1	601090	deletion 1.6 Mb incl. entire gene（6p25.3 1,623,213–272 and 1,629,053–112bp)	AD	de novo	N/A	N/A	N/A	N/A	N/A	N/A	Periventricular heterotopia with white matter abnormalities	Cellini et al.,2012
140	FOXC1	1	601090	Translocation t(4;12)(p25;q14)	AD	N/A	Y	Y	N	N	N	Y		Tonoki et al.,2011
141	FOXC1	2	601090	insertion 22 bp nt.26	AD	familial	2/2	N/A	N/A	N/A	N/A	Y		Nishimura et al.,2001
142	FOXC1	1	601090	deletion 4.7 Mb incl. entire gene（0–4,749,872）	AD	familial	Y	N	Y	N/A	Y	Y		D'haene et al.,2011
143	FOXC1	1	601090	1.3Mb del incl gene & 3 others, 0.52Mb dup incl 13 genes(6p25.3–p25.3deletion (1.3Mb)6p21.33–p21.33duplication(0.52Mb)	AD	de novo	Y	N	Y	N	N	Y		Reis et al.,2012
144	FOXC1	1	601090	Del 6.6Mb incl entire gene, dup 14Mb( 6p25.1p25.3(1-6,600,000)x1/ 18p11.21p11.32(1-14,321,732)x3)	AD	familial	Y	N	N/A	N	N/A	Y		Delahaye et al.,2012
145	FOXC1	1	601090	Unbalanced translocation (2;16)46,XX,der(6)t(2;6)(q35;p25) with the loss of the region 6p25→pter and gain of 2q35→qter.	AD	N/A	Y	Y	N/A	N/A	N/A	Y		Nishimura et al.,1998
146	FOXC1	1	601090	Del 17Mb incl entire gene, dup 2.7Mb（6p22.3p25.3(1-17,032,950)x1/8p23.2p23.3(1-2,730,157)x3）	AD	familial	Y	Y	N/A	Y	N/A	Y		Delahaye et al.,2012
147	FOXC1	1	601090	deletion chr6:1595464_1716115del	AD	de novo	Y	N/A	N/A	N/A	N/A	N/A		Ma et al.,2020
148	FOXC1	1	601090	deletion 11.5Mb incl entire gene	AD	de novo	Y	Y	N/A	Y	N/A	Y		Delahaye et al.,2012
149	FOXC1	1	601090	deletion entire gene	AD	familial	Y	N/A	N	Y	N/A	N		Reis et al.,2012
150	FOXC1	8	601090	insertion 492 kb incl. entire gene + FOXF2(chr6:1,284,749-1,776,845)	AD	familial	8/8	N/A	N/A	N/A	N/A	N/A		Chanda et al.,2008
151	FOXC1	1	601090	deletion 7.41 Mb incl. entire gene + FOXQ1 and FOXF2（381,117_7,790,535）	AD	N/A	N/A	Y	N/A	N/A	N/A	N/A		Song et al.,2020
152	FOXC1	1	601090	insertion 6p25 (partial)	AD	familial	Y	N/A	N/A	N/A	N/A	N/A		Nishimura et al.,2001
153	FOXC1	1	601090	Unbalanced translocation (6;13)	AD	de novo	Y	N/A	N/A	N/A	N/A	Y		Nishimura et al.,1998
154	FOXC1	1	601090	insertion 19.2 Mb incl. entire gene + FOXQ1 and FOXF2（330,740_19,488,333）	AD	N/A	N/A	N/A	N/A	N/A	N/A	N/A	Meningoceles, lateral ventriculomegaly, single umbilical artery	Song et al.,2020
155	FOXC1		601090	deletion 1.95Mb incl entire gene(6p25.1p25.2(115,226-5,077,342)x1)	AD	N/A	Y	N/A	N/A	N/A	N/A	N/A		Delahaye et al.,2012
156	FOXC1	1	601090	deletion 1.10Mb incl entire gene, GMDS & part of LOC340156	AD	familial	Y	Y	Y	N	N	N		Reis et al.,2012
157	FOXC1	1	601090	deletion 30 kb incl. entire gene(chr6:1,543,579-1,573,339)	AD	de novo	Y	N/A	N/A	N/A	N/A	N/A		Chanda et al.,2008
158	FOXC1	1	601090	deletion 0.98Mb incl entire gene & GMDS	AD	de novo	Y	Y	Y	N	N	N		Reis et al.,2012
159	FOXC1	1	601090	deletion 5.68Mb incl entire gene(6p25.1p25.3(107,883-5,684,125)x1	AD	N/A	Y	Y	N/A	N	N/A	Y		Delahaye et al.,2012
160	FOXC1	1	601090	deletion 3.9 Mb incl. entire genel(6)(p25.3–p25.2)withbreak- points mapping between 3,953,663–722 and 3,982,602–658bp, and a 2.8Mb dup(4)(q35.2) with breakpoints mapping between 188,264,918–977 and 188,287,035–094bp	AD	N/A	N/A	N/A	N/A	N/A	N/A	N/A	Periventricular heterotopia with white matter abnormalities	Cellini et al.,2012
161	FOXC1	1	601090	deletion 870 kb incl. entire gene(chr6:1,486,435-2,356,924)	AD	N/A	Y	N/A	N/A	N/A	N/A	N/A		Chanda et al.,2008
162	FOXC1	1	601090	deletion 5Mb incl entire gene(6p25.1p25.2(115,226-5,077,342)x1	AD	de novo	Y	N	N/A	N	N/A	Y		Delahaye et al.,2012
163	FOXC1	10	601090	insertion 480 kb incl. entire gene + FOXF2(chr6:1,309,070-1,789,068)	AD	familial	10/10	N/A	N/A	N/A	N/A	N/A		Chanda et al.,2008
164	FOXC1	1	601090	deletion 2.6 Mb incl. entire gene(0–2,646,377)	AD	N/A	Y	N	Y(C)	N	N/A	Y		D'haene et al.,2011
165	FOXC1	1	601090	deletion 34 kb incl. entire gene(1,551,415–1,585,522)	AD	familial	Y	N/A	Y	N	Y	Y		D'haene et al.,2011
166	FOXC1	1	601090	deletion >3.38 Mb incl. entire gene (g.(?_165,632)_(3,549,058_35,532,219)del	AD	de novo	Y	N/A	N/A	N/A	N/A	N/A		Souzeau et al.,2017
167	FOXC1	1	601090	Translocation t(2;6)(p32;q24)	AD	N/A	Y	N	Y	N	N	Y		Gould et al.,2005
168	FOXC1	1	601090	deletion 5.4 kb incl. entire gene（1,553,924–1,559,364)	AD	de novo	Y	N	N/A	N	N	Y		D'haene et al.,2011
169	FOXC1	1	601090	deletion 3.4 Mb incl. entire gene（566,884–3,960,186）	AD	N/A	Y	N/A	Y(C)	N	N/A	N/A		D'haene et al.,2011
170	FOXC1	1	601090	deletion 2539 kb incl. entire gene + 9 others(6p25.3–6p25.2	AD	N/A	N/A	Y	N/A	N/A	N/A	N/A		Tomita-Mitchell et al.,2012
171	FOXC1	2	601090	deletion ~2.7Mb incl entire gene & 9 others(6p25.2-pter)	AD	familial	Y	N/A	Y(S)	N/A	Y	Y		Martinez-Glez et al.,2007
172	FOXC1	1	601090	deletion 131 kb incl. entire gene(chr6:1,543,591–1,675,085）	AR	de novo	Y	N	N	N	N	N		Ansari et al.,2016
173	FOXC1	1	601090	deletion >2412bp incl ex. 1	AD	N/A	Y	N/A	N/A	N/A	N/A	N/A		Aradhya et al.,2012
174	FOXC1	1	601090	deletion 1880 kb (chr6:156,974-2,036,857)	AD	N/A	Y	N/A	N/A	N/A	N/A	N/A		Corona-Rivera et al.,2019
175	FOXC1	1	601090	deletion 5.0-5.7 Mb incl. entire gene	AD	N/A	Y	Y	Y	Y	N	Y		Tonoki et al.,2011
176	FOXC1	1	601090	deletion 45 kb incl. entire gene（1,535-1,545/ 1,573-1,580）	AD	de novo	Y	Y	N/A	Y	N/A	N/A		Breckpot et al.,2010
177	FOXC1	1	601090	deletion ~8Mb incl entire gene, FOXQ, FOXF2 & others	AD	N/A	Y	Y	Y	Y	N/A	Y		Gould et al.,2005
178	FOXC1	1	601090	deletion ~8.4Mb incl entire gene, FOXQ, FOXF2 & others	AD	N/A	Y	N/A	N/A	N/A	N/A	Y		Gould et al.,2005
179	FOXC1	1	601090	deletion 3.48 Mb incl. entire gene + 11 others	AD	de novo	N/A	N/A	N/A	N/A	N/A	N/A	autism spectrum disorder	Guo et al.,2019
180	FOXC1	1	601090	deletion entire gene(chr6:1,610,653-1,612,371)	AD	de novo	Y	N/A	N/A	N/A	N/A	N/A		Patel et al.,2019
181	FOXC1	1	601090	deletion 2.7 Mb incl. entire gene + 17 others	AD	N/A	N/A	Y	N/A	Y	N/A	Y		Koczkowska et al.,2017
182	FOXC1	1	601090	deletion 6.57Mb (6p25.1-pter)	AD	N/A	Y	N/A	Y	N/A	N/A	Y		Mirza G et al.,2004
Y, present. N, absent. N/A, not assessed. AD, autosomal dominant. Marked in red, variant identified in this study
